# Supplementary material for: Primed to be strong, primed to be fast: modeling benefits of microbial stress responses
Source: FEMS Microbiol Ecol. 2019 Jul 11;95(8):fiz114. doi: 10.1093/femsec/fiz114 (PMC6657816; doi:10.1093/femsec/fiz114)
Supplement: fiz114_Supplemental_Files [file fiz114_supplemental_files.zip]

Archive with 3 entries (3 files):
- figureS2.tiff
- figure_S1.tiff
- Wesener_Tietjen_SI_revised.docx
